# Supplementary material for: Preclinical Safety Assessment of Bacillus subtilis BS50 for Probiotic and Food Applications
Source: Microorganisms. 2022 May 17;10(5):1038. doi: 10.3390/microorganisms10051038 (PMC9144164; doi:10.3390/microorganisms10051038)
Supplement: Supplementary file 1 [file microorganisms-10-01038-s001.zip]

Archive with 1 entries (1 files):
- microorganisms-1712221-supplementary.xlsx
