# Supplementary material for: Preclinical Safety Assessment of Bacillus subtilis BS50 for Probiotic and Food Applications
Source: Microorganisms. 2022 May 17;10(5):1038. doi: 10.3390/microorganisms10051038 (PMC9144164; doi:10.3390/microorganisms10051038)
Supplement: Supplementary file 1 [file microorganisms-10-01038-s001.zip › microorganisms-1712221-supplementary.xlsx]

## Sheet: STable 1
Supplemental Table S1. Summary of BLASTn pairwise alignments between BS50 and 20 other Bacillus genomes.
Strain	Score	Coverage	E-Value	Identity	Accession
B. subtilis strain HJ0-6	8540000	0.97	0	0.993	CP013984.1
B. subtilis strain ms-2	8540000	0.98	0	0.993	GCA_008831405.1
B. subtilis strain MB8_B10	8480000	0.98	0	0.996	GCA_009662195.1
B. subtilis strain QB61	8120000	0.96	0	0.989	GCA_003148355.2
B. subtilis strain SEM-9	8060000	0.96	0	0.992	GCA_006165085.1
B. subtilis strain ATCC 11774	7610000	0.92	0	0.993	GCA_004101945.1
B. subtilis strain SRCM103612	7820000	0.92	0	0.98	GCA_004119775.1
B. subtilis strain JAAA	7570000	0.91	0	0.988	GCA_009363835.1
B. subtilis strain NCIB 3610	7940000	0.95	0	0.99	GCA_002055965.1
B. subtilis strain LBUM979	7940000	0.95	0	0.99	GCA_016065415.1
B. subtilis subsp. subtilis strain 168	7940000	0.95	0	0.99	NC_000964.3
B. subtilis strain MB40	5770000	0.96	0	0.985	On file
B. subtilis strain SH1	7900000	0.95	0	0.989	GCA_015654205.1
B. subtilis strain KH2	7380000	0.89	0	0.99	GCA_001890405.1
B. subtilis strain ATCC 21228	7360000	0.89	0	0.989	GCA_002982175.1
B. subtilis subsp. natto strain BEST195	7350000	0.89	0	0.99	GCA_000209795.2
B. subtilis strain BJ3-2	7240000	0.92	0	0.959	GCA_002893805.1
B. subtilis strain CW14	6680000	0.92	0	0.943	GCA_002163815.1
B. subtilis strain BL-01	5770000	0.9	0	0.942	GCA_013393725.1
B. inaquosorum strain DE111	5770000	0.9	0	0.942	GCA_001534785.1

## Sheet: STable 2
Supplemental Table S2. Summary of virtual PCR results for absence of Bacillus toxins in BS50
Gene	Primer (5’ to 3’)*	Genome Start Positions	Gene length (bp)
Positive controls for 16S	27F: AGAGTTTGATCMTGGCTCAG	10 bands (5,231-2,021,056)	~1,511-1,515bp
	1492R: CGGTTACCTTGTTACGACTT
	785F: GGATTAGATACCCTGGTA	10 bands (5,231-2,021,056)	727- 729bp
	1492R: CGGTTACCTTGTTACGACTT
Positive control	F: GCAGAACGAACAGGCGG	3351502	1393bp
spoIVA	R: GTTCTTTTAATTTATA
hblA	F: AAGCAATGGAATACAATGGG	No bands amplified	N/A
	R: AGAATCTAAATCATGCCACTGC
hblC	F: GATACCAATGTGGCAACTGC	No bands amplified	N/A
	R: TTGAGACTGCTCG(T,C)TAGTTG
hblD	F: ACCGGTAACACTATTCATGC	No bands amplified	N/A
	R: GAGTCCATATGGCTTAGATGC
nheA	F: TACGCTAAGGAGGGGCA	No bands amplified	N/A
	R: GTTTTTATTGCTTCATCGGCT
nheB	F: CTATCAGCACTTATGGCAG	No bands amplified	N/A
	R: ACTCCTAGCGGTGTTCC
nheC	F: CGGTAGTGATTGCTGGG	No bands amplified	N/A
	R: CAGCATTCGTACTTGCCAA
bceT	F: CGTATCGGTCGTTCACTCGG	No bands amplified	N/A
	R: TTTCTTTCCCGCTTGCCTTT
hblA 874bp	F: GCTAATGTAGTTTCACCTGTAGC	No bands amplified	N/A
	R: AATCATGCCACTGCGTGGAC
bceT 428bp	F: TTACATTACCAGGACGTGCTT	No bands amplified	N/A
	R: TGTTTGTGATTGTAATTCAGG
entFM 1269bp	F: ATGAAAAAAGTAATTTGCAGG	No bands amplified	N/A
	R: TTAGTATGCTTTTGTGTAACC
*F denotes forward primer and R denotes the reverse primer
